# Supplementary material for: Preparation and Characterization of PHBV/PCL-Diol Blend Films
Source: Polymers (Basel). 2023 Dec 13;15(24):4694. doi: 10.3390/polym15244694 (PMC10747782; doi:10.3390/polym15244694)
Supplement: Supplementary file 1 [file polymers-15-04694-s001.zip]

Archive with 1 entries (1 files):
- polymers-2735908-supplementary.pdf
